# Supplementary material for: Imaging performance of portable and conventional ultrasound imaging technologies for ophthalmic applications
Source: PLoS One. 2024 May 13;19(5):e0300451. doi: 10.1371/journal.pone.0300451 (PMC11090327; doi:10.1371/journal.pone.0300451)
Supplement: S1 Dataset — (XLSX) [file pone.0300451.s004.xlsx]

## Sheet: Sheet1
Data Results for grader 1
	Resolution					Detail					Image Quality					Diagnostic Confidence
Set #	COU	MSK	MSK-ST	N	PL	COU	MSK	MSK-ST	N	PL	COU	MSK	MSK-ST	N	PL	COU	MSK	MSK-ST	N	PL
1	9	1	3	2	1	8	1	3	2	1	9	3	2	3	2	10	1	1	1	1
2	2	2	2	3	3	3	2	4	3	3	5	2	4	4	3	5	3	4	5	5
3	5	5	5	5	5	6	5	6	6	6	5	5	7	6	6	7	8	7	8	8
4	3	5	3	2	1	2	5	3	2	1	3	4	2	2	1	2	5	3	3	1
5	5	6	1	1	1	6	7	1	1	1	5	7	1	1	1	8	8	1	1	1
6	9	9	9	9	9	9	9	9	9	9	9	9	9	9	9	9	9	10	10	10
7	1	4	7	4	1	2	4	7	4	1	1	4	6	5	1	1	5	6	5	1
Mean	4.85714	4.57143	4.28571	3.71429	3	5.14286	4.71429	4.71429	3.85714	3.14286	5.28571	4.85714	4.42857	4.28571	3.28571	6	5.57143	4.57143	4.71429	3.85714
STDEV	3.18479	2.63674	2.87021	2.69037	3.05505	2.85357	2.75162	2.75162	2.79455	3.18479	2.9277	2.4103	2.99205	2.69037	3.09377	3.4641	2.93582	3.30944	3.40168	3.84831
Data Results for grader 2
	Resolution					Detail					Image Quality					Diagnostic Confidence
Set #	COU	MSK	MSK-ST	N	PL	COU	MSK	MSK-ST	N	PL	COU	MSK	MSK-ST	N	PL	COU	MSK	MSK-ST	N	PL
1	7	6	2	3	5	9	5	3	5	5	9	9	9	9	9	9	4	2	6	4
2	8	5	3	3	4	6	7	5	3	5	7	9	9	7	8	7	6	5	2	3
3	9	6	3	2	4	9	6	5	5	3	10	9	9	10	8	9	6	3	4	3
4	9	2	7	2	4	8	2	7	1	6	9	6	9	5	8	8	2	7	2	6
5	8	7	8	8	6	8	4	5	8	5	7	8	9	8	7	8	4	5	8	5
6	10	7	7	10	10	10	7	7	9	9	9	8	7	9	9	10	8	8	10	10
7	8	7	8	7	7	8	4	7	4	5	8	8	9	7	8	8	6	8	6	6
Mean	8.42857	5.71429	5.42857	5	5.71429	8.28571	5	5.57143	5	5.42857	8.42857	8.14286	8.71429	7.85714	8.14286	8.42857	5.14286	5.42857	5.42857	5.28571
STDEV	0.9759	1.79947	2.63674	3.26599	2.21467	1.25357	1.82574	1.51186	2.76887	1.81265	1.13389	1.06904	0.755929	1.67616	0.690066	0.9759	1.9518	2.37045	2.99205	2.42997
Data Results for grader 3
	Resolution					Detail					Image Quality					Diagnostic Confidence
Set #	COU	MSK	MSK-ST	N	PL	COU	MSK	MSK-ST	N	PL	COU	MSK	MSK-ST	N	PL	COU	MSK	MSK-ST	N	PL
1	10	7	7	7	8	10	4	3	4	4	10	7	7	7	7	10	3	2	3	3
2	2	6	6	6	6	1	6	6	6	4	1	5	5	5	6	1	3	3	3	3
3	2	4	5	6	4	2	3	4	6	3	2	3	5	6	3	1	2	3	3	2
4	2	5	4	3	5	2	3	3	2	5	2	2	3	2	4	1	1	2	1	3
5	7	7	7	6	7	8	8	6	3	7	6	7	6	5	7	8	7	6	4	7
6	7	4	3	4	4	8	5	4	6	7	7	4	3	4	6	8	5	5	7	7
7	2	3	4	4	5	2	3	3	6	5	4	3	7	5	5	2	3	5	6	4
Mean	4.57143	5.14286	5.14286	5.14286	5.57143	4.71429	4.57143	4.14286	4.71429	5	4.57143	4.42857	5.14286	4.85714	5.42857	4.42857	3.42857	3.71429	3.85714	4.14286
STDEV	3.35942	1.57359	1.57359	1.46385	1.51186	3.77334	1.90238	1.34519	1.70434	1.52753	3.25869	1.98806	1.67616	1.57359	1.51186	4.03556	1.98806	1.60357	2.0354	2.0354
		Mean Resolution			STDEV Resolution			95% Confidence Interval
	Source	Grader 1	Grader 2	Grader 3	Grader 1	Grader 2	Grader 3	Grader 1 - upper	Grader 1 - lower	Grader 2 - upper	Grader 2 - lower	Grader 3 - upper	Grader 3 - lower	Grader 1 - Margin of Error	Grader 2 - Margin of Error	Grader 3 - Margin of Error	Sample Size	Confidence Coef (95%)
	COU	4.85714	8.42857	4.57143	3.18479	0.9759	3.35942	6.06114	3.65314	8.79757	8.05957	5.84143	3.30143	1.204	0.369	1.27	7	1.96
	MSK	4.57143	5.71429	5.14286	2.63674	1.79947	1.57359	5.56843	3.57443	6.39429	5.03429	5.73786	4.54786	0.997	0.68	0.595	7	1.96
	MSK-ST	4.28571	5.42857	5.14286	2.87021	2.63674	1.57359	5.37071	3.20071	6.42557	4.43157	5.73786	4.54786	1.085	0.997	0.595	7	1.96
	N	3.71429	5	5.14286	2.69037	3.26599	1.46385	4.73129	2.69729	6.234	3.766	5.69586	4.58986	1.017	1.234	0.553	7	1.96
	PL	3	5.71429	5.57143	3.05505	2.21467	1.51186	4.155	1.845	6.55129	4.87729	6.14243	5.00043	1.155	0.837	0.571	7	1.96
		Mean Detail			STDEV Detail			95% Confidence Interval
	Source	Grader 1	Grader 2	Grader 3	Grader 1	Grader 2	Grader 3	Grader 1 - upper	Grader 1 - lower	Grader 2 - upper	Grader 2 - lower	Grader 3 - upper	Grader 3 - lower	Grader 1 - Margin of Error	Grader 2 - Margin of Error	Grader 3 - Margin of Error	Sample Size	Confidence Coef (95%)
	COU	5.14286	8.28571	4.71429	2.85357	1.25357	3.77334	6.22186	4.06386	8.75971	7.81171	6.14029	3.28829	1.079	0.474	1.426	7	1.96
	MSK	4.71429	5	4.57143	2.75162	1.82574	1.90238	5.75429	3.67429	5.69	4.31	5.29043	3.85243	1.04	0.69	0.719	7	1.96
	MSK-ST	4.71429	5.57143	4.14286	2.75162	1.51186	1.34519	5.75429	3.67429	6.14243	5.00043	4.65086	3.63486	1.04	0.571	0.508	7	1.96
	N	3.85714	5	4.71429	2.79455	2.76887	1.70434	4.91314	2.80114	6.047	3.953	5.35829	4.07029	1.056	1.047	0.644	7	1.96
	PL	3.14286	5.42857	5	3.18479	1.81265	1.52753	4.34686	1.93886	6.11357	4.74357	5.577	4.423	1.204	0.685	0.577	7	1.96
		Mean Image Quality			STDEV Image Quality			95% Confidence Interval
	Source	Grader 1	Grader 2	Grader 3	Grader 1	Grader 2	Grader 3	Grader 1 - upper	Grader 1 - lower	Grader 2 - upper	Grader 2 - lower	Grader 3 - upper	Grader 3 - lower	Grader 1 - Margin of Error	Grader 2 - Margin of Error	Grader 3 - Margin of Error	Sample Size	Confidence Coef (95%)
	COU	5.28571	8.42857	4.57143	2.9277	1.13389	3.25869	6.39271	4.17871	8.85757	7.99957	5.80343	3.33943	1.107	0.429	1.232	7	1.96
	MSK	4.85714	8.14286	4.42857	2.4103	1.06904	1.98806	5.76814	3.94614	8.54686	7.73886	5.17957	3.67757	0.911	0.404	0.751	7	1.96
	MSK-ST	4.42857	8.71429	5.14286	2.99205	0.755929	1.67616	5.55957	3.29757	9.00029	8.42829	5.77686	4.50886	1.131	0.286	0.634	7	1.96
	N	4.28571	7.85714	4.85714	2.69037	1.67616	1.57359	5.30271	3.26871	8.49114	7.22314	5.45214	4.26214	1.017	0.634	0.595	7	1.96
	PL	3.28571	8.14286	5.42857	3.09377	0.690066	1.51186	4.45471	2.11671	8.40386	7.88186	5.99957	4.85757	1.169	0.261	0.571	7	1.96
		Mean Diagnostic Confidence			STDEV Diagnostic Confidence			95% Confidence Interval
	Source	Grader 1	Grader 2	Grader 3	Grader 1	Grader 2	Grader 3	Grader 1 - upper	Grader 1 - lower	Grader 2 - upper	Grader 2 - lower	Grader 3 - upper	Grader 3 - lower	Grader 1 - Margin of Error	Grader 2 - Margin of Error	Grader 3 - Margin of Error	Sample Size	Confidence Coef (95%)
	COU	6	8.42857	4.42857	3.4641	0.9759	4.03556	7.309	4.691	8.79757	8.05957	5.95357	2.90357	1.309	0.369	1.525	7	1.96
	MSK	5.57143	5.14286	3.42857	2.93582	1.9518	1.98806	6.68143	4.46143	5.88086	4.40486	4.17957	2.67757	1.11	0.738	0.751	7	1.96
	MSK-ST	4.57143	5.42857	3.71429	3.30944	2.37045	1.60357	5.82243	3.32043	6.32457	4.53257	4.32029	3.10829	1.251	0.896	0.606	7	1.96
	N	4.71429	5.42857	3.85714	3.40168	2.99205	2.0354	6.00029	3.42829	6.55957	4.29757	4.62614	3.08814	1.286	1.131	0.769	7	1.96
	PL	3.85714	5.28571	4.14286	3.84831	2.42997	2.0354	5.31214	2.40214	6.20371	4.36771	4.91186	3.37386	1.455	0.918	0.769	7	1.96
